# Supplementary material for: Coevolution of NK and Tumor Cell States Along Multiple Myeloma Progression from Precursor Conditions
Source: Int J Mol Sci. 2026 May 22;27(11):4682. doi: 10.3390/ijms27114682 (PMC13256211; doi:10.3390/ijms27114682)
Supplement: Supplementary file 1 [file ijms-27-04682-s001.zip]

Archive with 1 entries (1 files):
- ijms-4202461-supplementary.pdf
